# Supplementary material for: Obesity and risk of female reproductive conditions: A Mendelian randomisation study
Source: PLoS Med. 2022 Feb 1;19(2):e1003679. doi: 10.1371/journal.pmed.1003679 (PMC8806071; doi:10.1371/journal.pmed.1003679)
Supplement: S1 Table — (XLSX) [file pmed.1003679.s007.xlsx]

## Sheet: Sheet1
S1 Table: Genetic instrument source and strength for obesity-related and hormone exposures used in Mendelian randomisation analyses.
Exposure	SNPs	Weighting strategy	F-statistic	# SNPs	Sample Size	Data Source
BMI	Combined sexes	Combined sexes	66.61	670	806801	UK Biobank European ancestry individuals (Pulit et al. 2019)
	Combined sexes	Female	38.13	670	806801
	Female	Female	61.34	281	434785
WHR	Combined sexes	Combined sexes	59.79	316	697702	Meta-analysis of UK Biobank and GIANT European ancestry individuas (Pulit et al. 2019)
	Combined sexes	Female	49.4	316	697702
	Female	Female	74.82	203	381147
WHRadjBMI	Combined sexes	Combined sexes	71.88	346	694602
	Combined sexes	Female	64.07	346	694602
	Female	Female	84.72	266	379486
Predicted VAT mass	Combined sexes	Combined sexes	60.08	44	325153	Predicted visceral adipose tissue mass of European ancestry individuals from UK Biobank (Karlsson et al. 2019)
Waist circumference	Combined sexes	Combined sexes	45.09	597	462166	European ancestry individuals from UK Biobank MRC-IEU GWAS (ukb-b-9405)
Hip circumference	Combined sexes	Combined sexes	49.54	648	462117	European ancestry individuals from UK Biobank MRC-IEU GWAS (ukb-b-15590)
Waist-specific WHR	Combined sexes	Combined sexes	65.72	36	18330	European ancestry individuals (Lotta et al. 2018)
Hip-specific WHR	Combined sexes	Combined sexes	115.03	22	18330
Leptin	Combined sexes	Combined sexes	24.19	10	33987	European ancestry individuals (Kilpelainen et al. 2016)
Fasting blood insulin	Combined sexes	Combined sexes	22.77	14	51750	European ancestry individuals (Manning et al. 2012)
Insulin sensitivity	Combined sexes	Combined sexes	26.61	5	16753	European ancestry individuals (Walford et al. 2016)
SNP = single nucleotide polymorphism, BMI = body mass index, WHR = waist-to-hip ratio, WHRadjBMI = WHR adjusted for BMI, VAT = visceral adipose tissue
