# Supplementary material for: Obesity and risk of female reproductive conditions: A Mendelian randomisation study
Source: PLoS Med. 2022 Feb 1;19(2):e1003679. doi: 10.1371/journal.pmed.1003679 (PMC8806071; doi:10.1371/journal.pmed.1003679)
Supplement: S2 Table — (XLSX) [file pmed.1003679.s008.xlsx]

## Sheet: Sheet1
S2 Table: Summary statistics sources for female reproductive outcomes used in Mendelian randomisation analyses.
Disorder	Cases	Controls	GWAS source(s)	Case definitions	Heterogeneity between studies (Mean I^2)
Endometriosis	12210	450183	Meta-analysis of UKBB SAIGE PheWeb - 615 FinnGen - N14_ENDOMETRIOSIS Painter et al. 2011	ICD10: N80.0|N80.1|N80.2|N80.3|N80.4|N80.5|N80.6|N80.8|N80.9 ICD9: 617.0|617.1|617.2|617.3|617.4|617.5|617.6|617.8|617.9 Surgically confirmed endometriosis cases	0.0819
Heavy menstrual bleeding	9813	210946	European-ancestry women (Gallagher et al. 2019)	ICD10: N92.0 ICD9: 626.2
Female infertility	4996	421223	Meta-analysis of UKBB SAIGE PheWeb - 626.8 FinnGen - N14_FEMALEINFERT	ICD10: N97.1|N97.2|N97.3|N97.4|N97.8|N97.9 ICD9: 628.2|628.3|628.4|628.8|628.9	0.0929
Miscarriage (multiple consecutive)	750	150215	European-ancestry women (Laisk et al. 2020)	ICD10: N96 Self-reported: ≥ 3 miscarriages
Miscarriage (sporadic)	50060	174109	European-ancestry women (Laisk et al. 2020)	ICD10: O02.1, O03 Self-reported: 1-2 miscarriages
PCOS	1112	170648	See S3 Table for details	See S3 Table for details
Pre-eclampsia (*or eclampsia)	2711	480373	Meta-analysis of UKBB SAIGE PheWeb - 642.1 FinnGen - O15_PRE_OR_ECLAMPSIA	ICD10: O14.0|O14.1|O14.9|O15.0|O15.1|O15.2|O15.9 ICD9: 642.7	0.0908
Uterine fibroids	21835	456551	Meta-analysis of UKBB SAIGE PheWeb - 218.1 FinnGen - CD2_BENIGN_LEIOMYOMA_UTERI	ICD10: D25.0|D25.1|D25.2|D25.9 ICD9: 218.9	0.0924
Heterogeneity between studies estimated in METAL with the mean I^2 statistic across all genetic variants used in estimation of exposure-outcome relationships. GWAS = genome-wide association study, PCOS = polycystic ovary syndrome, UKBB = UK Biobank, ICD9/10 = International Classification of Diseases Revisions 9/10.
