# Supplementary material for: Obesity and risk of female reproductive conditions: A Mendelian randomisation study
Source: PLoS Med. 2022 Feb 1;19(2):e1003679. doi: 10.1371/journal.pmed.1003679 (PMC8806071; doi:10.1371/journal.pmed.1003679)
Supplement: S3 Table — (XLSX) [file pmed.1003679.s009.xlsx]

## Sheet: Sheet1
S3 Table: Datasets included in meta-genome wide association study for polycystic ovary syndrome.
Study	Cases	Controls	Case definition	Control definition
UK Biobank	784	97285	Hospital secondary care ICD10: E28.2|L28.0 + N910|N911|N912|N913|N914|N925|N926 ICD9: 256.4 Self-reported PCOS in health questionnaire Primary care X406n|C165 Symptoms-based PCOS (two of the following): - Oligoovulation, anovulation, amenorrhoea/irregular menses ICD10: N910|N911|N912|N913|N914|N925|N926 ICD9: 626 Primary care: K59..|1518|K545.|K590.|K5900|K5901|K590z|K591.|K5910|K5911|K5912|K5913…	Female participants without menstrual disorders (heavy menstruation, irregular menstruation, or no menstruation), endometriosis, fibroids, miscarriage, or pre-eclampsia
FinnGen release 3	328	73363	ICD10: E28.2 ICD9: 256.4	Non-affected female participants
GWAS summary statistics from Day et al. 2018	For 10k most significant SNPs, N = 10,074 (incl. 23andMe); For remaining SNPs, N = 4,890 (excl. 23andMe)	For 10k most significant SNPs, N = 103,164 (incl. 23andMe); For remaining SNPs, N = 20,405 (excl. 23andMe)	See Day et al. 2018	See Day et al. 2018
GWAS = genome-wide association study, SNP = single nucleotide polymorphism, incl. = including, excl. = excluding, ICD9/10 = International Classification of Diseases Revisions 9/10.
