# Supplementary material for: Obesity and risk of female reproductive conditions: A Mendelian randomisation study
Source: PLoS Med. 2022 Feb 1;19(2):e1003679. doi: 10.1371/journal.pmed.1003679 (PMC8806071; doi:10.1371/journal.pmed.1003679)
Supplement: S4 Table — (XLSX) [file pmed.1003679.s010.xlsx]

## Sheet: Sheet1
S4 Table: Comparing model fits with Akaike Information Criterion (AIC) to estimate the linear and non-linear effects of obesity traits on female reproductive conditions in UK Biobank.
Diagnosis	Obesity trait	Logistic Regression	Generalised additive model	Fractional Polynomial
		AIC	AIC	AIC	Terms in best fitting model
Endometriosis	BMI	67091	67051	67055
	WHR	67212	67212	67212
	WHRadjBMI	67164	67164	67164
Heavy menstrual bleeding	BMI	116687	116638	116636
	WHR	117025	117008	117016
	WHRadjBMI	117149	117138	117146
Infertility	BMI	22114	22114	22114
	WHR	22150	22150	22150
	WHRadjBMI	22129	22128	22129
Stillbirth, spontaneous miscarriage, or termination	BMI	314828	314826	314819
	WHR	315120	315112	315111
	WHRadjBMI	314726	314726	314726
PCOS	BMI	8911	8906	8901
	WHR	9121	9116	9115
	WHRadjBMI	9216	9196	9192
Pre-eclampsia	BMI	24826	24818	24814
	WHR	24935	24935	24935
	WHRadjBMI	24917	24916	24917
Uterine fibroids	BMI	134160	134092	134094
	WHR	134480	134480	134480
	WHRadjBMI	134356	134356	134357
BMI = body mass index, WHR = waist-to-hip ratio, WHRadjBMI = WHR adjusted for BMI, PCOS = polycystic ovary syndrome.
