# Supplementary material for: Obesity and risk of female reproductive conditions: A Mendelian randomisation study
Source: PLoS Med. 2022 Feb 1;19(2):e1003679. doi: 10.1371/journal.pmed.1003679 (PMC8806071; doi:10.1371/journal.pmed.1003679)
Supplement: S5 Table — (XLSX) [file pmed.1003679.s011.xlsx]

## Sheet: Sheet1
S5 Table: Comparing unadjusted and adjusted (with or without smoking status as covariate) logistic regressions of female reproductive conditions on obesity-related traits in UK Biobank.
Diagnosis	Obesity trait	Unadjusted (no covariates)		Adjusted for covariates (no smoking status)		Adjusted for all covariates (including smoking status)
		OR (95% CI)	P-value	OR (95% CI)	P-value	OR (95% CI)	P-value
Endometriosis	BMI	1.11 (1.09 - 1.14)	9.88e-21	1.14 (1.12 - 1.16)	2.33e-29	1.14 (1.12 - 1.16)	4.45e-29
	WHR	1.00 (0.979 - 1.02)	0.896	1.08 (1.05 - 1.10)	5.35e-10	1.07 (1.05 - 1.10)	1e-09
	WHRadjBMI	0.948 (0.925 - 0.970)	3.8e-06	1.02 (0.993 - 1.04)	0.174	1.02 (0.993 - 1.04)	0.188
Heavy menstrual bleeding	BMI	1.18 (1.16 - 1.19)	1.73e-93	1.20 (1.19 - 1.22)	4.52e-120	1.20 (1.18 - 1.22)	7.78e-117
	WHR	1.04 (1.02 - 1.06)	4.09e-07	1.15 (1.14 - 1.17)	3.78e-71	1.15 (1.13 - 1.16)	8.35e-69
	WHRadjBMI	0.955 (0.939 - 0.970)	5.65e-09	1.06 (1.04 - 1.08)	1.57e-13	1.06 (1.04 - 1.07)	5.3e-13
Infertility	BMI	0.820 (0.778 - 0.862)	2.48e-20	0.894 (0.852 - 0.936)	1.94e-07	0.894 (0.852 - 0.937)	2.16e-07
	WHR	0.751 (0.709 - 0.793)	2.63e-40	0.921 (0.879 - 0.963)	0.000121	0.927 (0.885 - 0.969)	0.000408
	WHRadjBMI	0.799 (0.757 - 0.841)	1.84e-25	0.964 (0.921 - 1.01)	0.0845	0.971 (0.929 - 1.01)	0.176
Stillbirth, spontaneous miscarriage, or termination	BMI	1.02 (1.01 - 1.03)	2.13e-05	1.04 (1.03 - 1.05)	1.87e-20	1.03 (1.02 - 1.04)	4.28e-14
	WHR	1.03 (1.02 - 1.04)	1.1e-14	1.06 (1.05 - 1.07)	1.27e-45	1.04 (1.04 - 1.05)	3.82e-24
	WHRadjBMI	1.03 (1.02 - 1.03)	1.4e-09	1.05 (1.04 - 1.06)	1.3e-28	1.03 (1.02 - 1.04)	1.87e-13
PCOS	BMI	1.69 (1.62 - 1.78)	1.47e-46	1.87 (1.80 - 1.95)	4.32e-65	1.87 (1.80 - 1.94)	1.9e-64
	WHR	1.20 (1.13 - 1.27)	6.6e-07	1.46 (1.39 - 1.54)	3.26e-25	1.48 (1.40 - 1.55)	3.32e-26
	WHRadjBMI	0.872 (0.800 - 0.944)	0.000195	1.04 (0.973 - 1.12)	0.233	1.06 (0.986 - 1.13)	0.124
Pre-eclampsia	BMI	1.21 (1.16 - 1.25)	1.3e-18	1.24 (1.20 - 1.28)	1.77e-24	1.25 (1.20 - 1.29)	3.85e-25
	WHR	1.05 (1.01 - 1.09)	0.0225	1.12 (1.08 - 1.16)	1.35e-07	1.13 (1.09 - 1.17)	4.97e-09
	WHRadjBMI	0.952 (0.910 - 0.994)	0.0215	1.01 (0.969 - 1.05)	0.623	1.02 (0.982 - 1.06)	0.272
Uterine fibroids	BMI	1.14 (1.13 - 1.16)	2.35e-71	1.13 (1.12 - 1.15)	9.24e-62	1.14 (1.12 - 1.15)	2.43e-63
	WHR	1.08 (1.07 - 1.10)	9.41e-26	1.07 (1.06 - 1.09)	1.14e-20	1.08 (1.06 - 1.09)	2.75e-23
	WHRadjBMI	1.03 (1.01 - 1.04)	0.00288	1.02 (1.00 - 1.03)	0.0187	1.02 (1.01 - 1.04)	0.00294
If adjusted, covariates included in model: age, age-squared, and UK Biobank assessment centre. P-values calculated from logistic regression, testing against the null hypothesis of effect size equal to 1 (no effect). OR = odds ratio, CI = confidence interval, BMI = body mass index, WHR = waist-to-hip ratio, WHRadjBMI = WHR adjusted for BMI, PCOS = polycystic ovary syndrome.

## Sheet: Sheet2
Diagnosis	Obesity trait	Unadjusted (no covariates)		Not adjusted for smoking status		Adjusted for smoking status
		OR (95% CI)	P-value	OR (95% CI)	P-value	OR (95% CI)	P-value
Endometriosis	BMI	1.11 (1.09 - 1.14)	9.88e-21	1.14 (1.12 - 1.16)	2.33e-29	1.14 (1.12 - 1.16)	4.45e-29
	WHR	1.00 (0.979 - 1.02)	0.896	1.08 (1.05 - 1.10)	5.35e-10	1.07 (1.05 - 1.10)	1e-09
	WHRadjBMI	0.948 (0.925 - 0.970)	3.8e-06	1.02 (0.993 - 1.04)	0.174	1.02 (0.993 - 1.04)	0.188
Heavy menstrual bleeding	BMI	1.18 (1.16 - 1.19)	1.73e-93	1.20 (1.19 - 1.22)	4.52e-120	1.20 (1.18 - 1.22)	7.78e-117
	WHR	1.04 (1.02 - 1.06)	4.09e-07	1.15 (1.14 - 1.17)	3.78e-71	1.15 (1.13 - 1.16)	8.35e-69
	WHRadjBMI	0.955 (0.939 - 0.970)	5.65e-09	1.06 (1.04 - 1.08)	1.57e-13	1.06 (1.04 - 1.07)	5.3e-13
Infertility	BMI	0.820 (0.778 - 0.862)	2.48e-20	0.894 (0.852 - 0.936)	1.94e-07	0.894 (0.852 - 0.937)	2.16e-07
	WHR	0.751 (0.709 - 0.793)	2.63e-40	0.921 (0.879 - 0.963)	0.000121	0.927 (0.885 - 0.969)	0.000408
	WHRadjBMI	0.799 (0.757 - 0.841)	1.84e-25	0.964 (0.921 - 1.01)	0.0845	0.971 (0.929 - 1.01)	0.176
Stillbirth, spontaneous miscarriage, or termination	BMI	1.02 (1.01 - 1.03)	2.13e-05	1.04 (1.03 - 1.05)	1.87e-20	1.03 (1.02 - 1.04)	4.28e-14
	WHR	1.03 (1.02 - 1.04)	1.1e-14	1.06 (1.05 - 1.07)	1.27e-45	1.04 (1.04 - 1.05)	3.82e-24
	WHRadjBMI	1.03 (1.02 - 1.03)	1.4e-09	1.05 (1.04 - 1.06)	1.3e-28	1.03 (1.02 - 1.04)	1.87e-13
PCOS	BMI	1.69 (1.62 - 1.78)	1.47e-46	1.87 (1.80 - 1.95)	4.32e-65	1.87 (1.80 - 1.94)	1.9e-64
	WHR	1.20 (1.13 - 1.27)	6.6e-07	1.46 (1.39 - 1.54)	3.26e-25	1.48 (1.40 - 1.55)	3.32e-26
	WHRadjBMI	0.872 (0.800 - 0.944)	0.000195	1.04 (0.973 - 1.12)	0.233	1.06 (0.986 - 1.13)	0.124
Pre-eclampsia	BMI	1.21 (1.16 - 1.25)	1.3e-18	1.24 (1.20 - 1.28)	1.77e-24	1.25 (1.20 - 1.29)	3.85e-25
	WHR	1.05 (1.01 - 1.09)	0.0225	1.12 (1.08 - 1.16)	1.35e-07	1.13 (1.09 - 1.17)	4.97e-09
	WHRadjBMI	0.952 (0.910 - 0.994)	0.0215	1.01 (0.969 - 1.05)	0.623	1.02 (0.982 - 1.06)	0.272
Uterine fibroids	BMI	1.14 (1.13 - 1.16)	2.35e-71	1.13 (1.12 - 1.15)	9.24e-62	1.14 (1.12 - 1.15)	2.43e-63
	WHR	1.08 (1.07 - 1.10)	9.41e-26	1.07 (1.06 - 1.09)	1.14e-20	1.08 (1.06 - 1.09)	2.75e-23
	WHRadjBMI	1.03 (1.01 - 1.04)	0.00288	1.02 (1.00 - 1.03)	0.0187	1.02 (1.01 - 1.04)	0.00294
