# Supplementary material for: Obesity and risk of female reproductive conditions: A Mendelian randomisation study
Source: PLoS Med. 2022 Feb 1;19(2):e1003679. doi: 10.1371/journal.pmed.1003679 (PMC8806071; doi:10.1371/journal.pmed.1003679)
Supplement: S6 Table — (XLSX) [file pmed.1003679.s012.xlsx]

## Sheet: Sheet1
S6 Table: Logistic regression of female reproductive conditions on comparative body size at age 10 years (self-reported) in UK Biobank.
Diagnosis	Comparative body size at age 10 (vs "Average")	OR (95% CI)	P-value
Endometriosis	Lesser	1.21 (1.16 - 1.26)	1.2e-13
	Greater	1.12 (1.06 - 1.19)	0.000267
Heavy menstrual bleeding	Lesser	1.10 (1.07 - 1.14)	7.03e-08
	Greater	1.18 (1.14 - 1.22)	3.43e-15
Infertility	Lesser	1.13 (1.03 - 1.22)	0.0131
	Greater	0.983 (0.864 - 1.10)	0.779
Stillbirth, spontaneous miscarriage, or termination	Lesser	1.09 (1.07 - 1.11)	4.03e-18
	Greater	1.02 (1.00 - 1.05)	0.0469
PCOS	Lesser	1.09 (0.916 - 1.26)	0.331
	Greater	1.92 (1.75 - 2.10)	1.59e-13
Pre-eclampsia	Lesser	0.936 (0.839 - 1.03)	0.181
	Greater	1.13 (1.02 - 1.24)	0.0353
Uterine fibroids	Lesser	1.00 (0.970 - 1.04)	0.827
	Greater	1.07 (1.03 - 1.11)	0.00103
P-values calculated from logistic regression, testing against null hypothesis of effect size equal to 1 (no effect). OR = odds ratio, CI = confidence interval, PCOS = polycystic ovary syndrome.
