# Supplementary material for: Obesity and risk of female reproductive conditions: A Mendelian randomisation study
Source: PLoS Med. 2022 Feb 1;19(2):e1003679. doi: 10.1371/journal.pmed.1003679 (PMC8806071; doi:10.1371/journal.pmed.1003679)
Supplement: S7 Table — (XLSX) [file pmed.1003679.s013.xlsx]

## Sheet: Sheet1
S7 Table: Comparing causal effects of obesity traits on female reproductive conditions estimated by different two-sample Mendelian randomisation methods.
Outcome	Exposure	Number of SNPs	Method	Inverse-variance weighted						MR-Egger						Q' / Q	Weighted Median
				OR	LCI	UCI	P-value	Cochran's Q	Cochran's Q het. P-value	OR	LCI	UCI	P-value	Cochran's Q'	Cochran's Q' het. P-value		OR	LCI	UCI	P-value
Endometriosis	BMI	264	IVW	1.03774	0.901616	1.19441	0.605599	356.636	0.000104678	0.658478	0.444403	0.975677	0.0382447	348.808	0.000262339	0.978053	0.899874	0.721375	1.12254	0.349659
	WHR	190	IVW	1.24278	1.05322	1.46647	0.0100528	349.64	1.08717e-11	1.76283	1.19276	2.60536	0.00494284	342.825	3.91465e-11	0.980509	1.29455	1.03649	1.61687	0.022849
	WHRadjBMI	250	IVW	1.23784	1.08362	1.41399	0.00167192	442.936	4.80626e-13	1.55873	1.16685	2.08222	0.00293277	437.503	1.20279e-12	0.987736	1.38256	1.14525	1.66904	0.000747411
	Predicted VAT mass	39	IVW	1.11048	0.837515	1.47242	0.466565	78.8955	0.00011	0.419528	0.167576	1.05029	0.071549	69.954	0.000853	0.886667	0.895518	0.638005	1.25697	0.523521
Heavy Menstrual Bleeding	BMI	268	IVW	1.22731	1.09665	1.37353	0.00036184	265.05	0.522213	0.874791	0.632289	1.2103	0.420021	260.3	0.587044	0.982079	1.07702	0.898801	1.29059	0.42141
	WHR	191	IVW	1.28191	1.12795	1.45689	0.000142173	242.728	0.00583147	1.10402	0.813714	1.49789	0.525744	241.301	0.00605055	0.994122	1.26893	1.04235	1.54477	0.0176319
	WHRadjBMI	251	IVW	1.15916	1.04508	1.28569	0.00520247	314.088	0.00366378	1.10829	0.883474	1.39031	0.374917	313.848	0.00330929	0.999236	1.2097	1.02468	1.42812	0.0245843
	Predicted VAT mass	42	IVW	1.31854	1.05994	1.64023	0.0130424	27.9351	0.467893	0.805643	0.305616	2.12378	0.66559	26.8897	0.469756	0.96258	1.04271	0.76416	1.42278	0.791993
Infertility	BMI	267	IVW	0.982312	0.809861	1.19149	0.856218	264.002	0.523084	1.01025	0.580142	1.75922	0.971293	263.991	0.505944	0.999958	0.913316	0.646301	1.29065	0.607313
	WHR	191	IVW	1.09773	0.900867	1.3376	0.355134	196.508	0.35785	1.3564	0.850948	2.16207	0.201597	195.51	0.357457	0.994922	1.26222	0.895671	1.77878	0.183358
	WHRadjBMI	251	IVW	1.21136	1.0288	1.42631	0.0214077	260.901	0.30491	1.20761	0.848321	1.71906	0.296113	260.901	0.289517	0.999998	1.22131	0.903564	1.6508	0.193464
	Predicted VAT mass	41	IVW	1.17156	0.860124	1.59577	0.315237	42.1979	0.376132	0.372991	0.133724	1.04037	0.066983	36.9651	0.563022	0.875994	1.15452	0.742023	1.79632	0.524082
Miscarriage (sporadic)	BMI	265	IVW	1.06173	1.00797	1.11836	0.0238521	287.453	0.153694	1.03257	0.889269	1.19897	0.674463	287.287	0.145285	0.999423	1.05062	0.967019	1.14145	0.243098
	WHR	190	IVW	0.997798	0.947443	1.05083	0.933508	201.781	0.249135	0.976555	0.86198	1.10636	0.709875	201.633	0.235479	0.999266	0.967945	0.893163	1.04899	0.427088
	WHRadjBMI	250	IVW	0.996512	0.952949	1.04207	0.878221	296.912	0.0200673	0.979982	0.888022	1.08146	0.68787	296.745	0.0183412	0.999438	0.971333	0.906614	1.04067	0.408373
	Predicted VAT mass	20	IVW	0.988863	0.889394	1.09946	0.835966	19.7386	0.410459	0.756082	0.555562	1.02898	0.092247	16.4498	0.561189	0.833381	1.0075	0.861767	1.17787	0.925357
Miscarriage (multiple consecutive)	BMI	254	IVW	0.916605	0.569523	1.47521	0.719856	233.399	0.806505	0.573725	0.146366	2.24889	0.426095	232.885	0.800689	0.997796	0.923678	0.406673	2.09795	0.849557
	WHR	184	IVW	1.19515	0.74279	1.923	0.462546	180.377	0.540972	0.522038	0.169268	1.61001	0.259455	177.848	0.573105	0.985981	0.868106	0.407254	1.85046	0.714159
	WHRadjBMI	240	IVW	0.978047	0.662505	1.44388	0.91107	206.748	0.935296	0.628494	0.270149	1.46217	0.28209	205.409	0.937862	0.993525	0.777857	0.42375	1.42787	0.417578
	Predicted VAT mass	21	IVW	0.617128	0.234883	1.62143	0.327402	17.7445	0.604238	0.22117	0.012278	3.98422	0.319216	17.1997	0.57634	0.969301	0.572036	0.123332	2.6532	0.475526
PCOS	BMI	268	IVW	1.13288	1.08251	1.1856	7.60488e-08	300.552	0.077257	1.15577	1.01331	1.31827	0.0318994	300.437	0.071912	0.99962	1.15674	1.07445	1.24533	0.000110094
	WHR	191	IVW	1.06633	1.02034	1.11439	0.00429861	199.125	0.310344	1.05613	0.950968	1.17293	0.308766	199.084	0.293275	0.999793	1.05455	0.979358	1.13551	0.159328
	WHRadjBMI	251	IVW	1.02212	0.986812	1.05869	0.222547	241.229	0.643202	1.03173	0.955722	1.11379	0.424433	241.156	0.627522	0.999698	1.04246	0.981458	1.10725	0.176489
	Predicted VAT mass	44	IVW	1.14888	1.07608	1.2266	3.24e-05	43.7455	0.439676	1.32093	1.05754	1.64993	0.018398	42.0882	0.467155	0.962116	1.18053	1.06674	1.30646	0.00133
Pre-eclampsia	BMI	266	IVW	2.09028	1.60308	2.72554	5.16339e-08	268.786	0.423627	4.12191	1.93229	8.79276	0.000299927	265.257	0.466681	0.986868	2.94136	1.90138	4.55018	1.25529e-06
	WHR	191	IVW	1.56612	1.16545	2.10454	0.00292441	236.57	0.0121852	1.35493	0.6756	2.71733	0.393355	236.315	0.0110249	0.998926	1.3574	0.884585	2.08294	0.161913
	WHRadjBMI	250	IVW	1.4303	1.13457	1.8031	0.00245866	279.709	0.0880492	1.09272	0.664641	1.79652	0.726966	278.097	0.0917705	0.994236	1.25307	0.861919	1.82174	0.237335
	Predicted VAT mass	40	IVW	3.07731	1.97562	4.79334	6.65e-07	44.0733	0.265638	2.63787	0.582488	11.9459	0.215822	44.0225	0.231784	0.998847	3.99106	2.0612	7.72781	4.04e-05
Uterine fibroids	BMI	268	IVW	1.20863	1.07971	1.35295	0.000992707	403.297	1.34202e-07	1.16533	0.84149	1.61379	0.357852	403.214	1.09757e-07	0.999794	1.25049	1.06022	1.47492	0.00794715
	WHR	191	IVW	1.24349	1.09761	1.40876	0.000619528	346.332	3.21973e-11	1.49841	1.11677	2.01046	0.0076424	342.914	5.217e-11	0.990131	1.26437	1.04249	1.53348	0.0171866
	WHRadjBMI	251	IVW	1.17048	1.05951	1.29308	0.00195161	430.915	8.97446e-12	1.35207	1.09072	1.67603	0.00635114	427.135	1.52883e-11	0.991229	1.20536	1.03289	1.40662	0.0177495
	Predicted VAT mass	42	IVW	1.15607	0.964885	1.38515	0.11585	66.979	0.006381	1.38632	0.740504	2.59536	0.313397	66.3948	0.005447	0.991277	1.15324	0.925968	1.43629	0.202963
P-values testing against null hypothesis of two-sample Mendelian randomisation effect estimate equal to 1 (no effect). SNP = single nucleotide polymorphism, OR = odds ratio, LCI = 95% lower confidence interval, UCI = 95% upper confidence interval, IVW = inverse-variance weighted, PCOS = polycystic ovary syndrome, BMI = body mass index, WHR = waist-to-hip ratio, WHRadjBMI = WHR adjusted for BMI, V…
