# Supplementary material for: Obesity and risk of female reproductive conditions: A Mendelian randomisation study
Source: PLoS Med. 2022 Feb 1;19(2):e1003679. doi: 10.1371/journal.pmed.1003679 (PMC8806071; doi:10.1371/journal.pmed.1003679)
Supplement: S8 Table — (XLSX) [file pmed.1003679.s014.xlsx]

## Sheet: Sheet1
S8 Table: Two-sample Mendelian randomisation estimates of combined sexes instruments for BMI, WHR, and WHRadjBMI effects on female reproductive conditions.
Outcome	Exposure	Number of SNPs	Method	Inverse-variance weighted						MR-Egger						Q' / Q	Weighted Median
				OR	LCI	UCI	P-value	Cochran's Q	Cochran's Q het. P-value	OR	LCI	UCI	P-value	Cochran's Q'	Cochran's Q' het. P-value		OR	LCI	UCI	P-value
Endometriosis	BMI	630	IVW	1.04384	0.932802	1.1681	0.454606	794.559	7.45715e-06	0.835028	0.615437	1.13297	0.247272	791.562	9.15431e-06	0.996228	0.925516	0.753852	1.13627	0.459603
	WHR	294	IVW	1.1762	0.990568	1.39661	0.0640452	437.925	8.04764e-08	1.83327	1.13573	2.95923	0.0136659	432.325	1.70006e-07	0.987212	1.31434	1.03655	1.66658	0.024051
	WHRadjBMI	323	IVW	1.19154	1.01185	1.40315	0.0356205	577.32	9.37342e-17	2.03434	1.37598	3.00771	0.00042714	562.137	2.03006e-15	0.973701	1.49429	1.19286	1.8719	0.000475538
Heavy Menstrual Bleeding	BMI	642	IVW	1.37077	1.24469	1.50962	1.49092e-10	682.974	0.121774	0.957193	0.733939	1.24836	0.746891	674.46	0.167278	0.987534	1.19698	1.02554	1.39707	0.0248287
	WHR	299	IVW	1.37795	1.19086	1.59444	1.66119e-05	376.182	0.00141558	1.18563	0.782103	1.79736	0.423096	375.459	0.00135197	0.998078	1.38362	1.1019	1.73736	0.00434891
	WHRadjBMI	328	IVW	1.16523	1.0212	1.32959	0.0231117	442.974	1.94834e-05	1.27654	0.926919	1.75804	0.135819	442.464	1.7798e-05	0.998847	1.30154	1.05899	1.59963	0.0134187
Infertility	BMI	638	IVW	1.06146	0.903807	1.24661	0.467172	638.534	0.475429	1.09152	0.700407	1.70104	0.69898	638.517	0.464477	0.999972	0.96517	0.714862	1.30312	0.816969
	WHR	297	IVW	1.10254	0.879869	1.38156	0.396388	301.809	0.395676	1.2692	0.678424	2.37443	0.456294	301.581	0.383486	0.999244	1.25057	0.83311	1.87722	0.280611
	WHRadjBMI	324	IVW	1.11419	0.915307	1.35629	0.281096	323.823	0.476642	1.43352	0.895402	2.29503	0.134629	322.487	0.481876	0.995874	1.29175	0.888681	1.87764	0.179745
Miscarriage (sporadic)	BMI	636	IVW	1.04171	0.997168	1.08825	0.0668325	709.594	0.0209292	1.03889	0.920622	1.17235	0.536305	709.592	0.0195838	0.999996	1.04182	0.972412	1.11618	0.24415
	WHR	296	IVW	1.00464	0.948467	1.06414	0.874682	294.879	0.491039	0.921702	0.781797	1.08664	0.332486	293.68	0.494295	0.995935	0.962681	0.87704	1.05668	0.423645
	WHRadjBMI	325	IVW	1.00682	0.953592	1.06301	0.806308	377.244	0.0220704	1.02162	0.894495	1.16681	0.752594	377.179	0.0202417	0.999828	0.99161	0.911507	1.07875	0.844559
Miscarriage (multiple)	BMI	609	IVW	1.17658	0.788693	1.75524	0.425553	619.212	0.367427	0.794011	0.265383	2.37564	0.680106	618.631	0.362867	0.999061	0.936169	0.447783	1.95723	0.860846
	WHR	287	IVW	1.07236	0.620825	1.85229	0.802187	263.21	0.829299	1.60347	0.338431	7.59718	0.552371	262.917	0.821707	0.998886	1.03297	0.44624	2.39113	0.939627
	WHRadjBMI	312	IVW	1.1222	0.694667	1.81287	0.637528	276.806	0.918914	1.30326	0.411076	4.13181	0.653078	276.728	0.913125	0.999718	0.998972	0.458219	2.17788	0.997937
PCOS	BMI	642	IVW	1.11118	1.07182	1.15198	1.00516e-08	657.896	0.313346	1.18649	1.07381	1.311	0.000829421	655.941	0.322578	0.997028	1.14899	1.07508	1.22799	4.24234e-05
	WHR	299	IVW	1.06491	1.01312	1.11935	0.0134288	303.219	0.405242	1.11845	0.970833	1.2885	0.122182	302.682	0.397829	0.998229	1.07256	0.986641	1.16597	0.100111
	WHRadjBMI	328	IVW	1.01513	0.972256	1.0599	0.495177	312.834	0.704016	1.04203	0.938955	1.15643	0.439032	312.541	0.694384	0.999065	1.04706	0.969947	1.1303	0.238725
Pre-eclampsia	BMI	634	IVW	1.94651	1.54943	2.44535	1.05371e-08	684.267	0.0774662	2.33437	1.24581	4.37407	0.00834742	683.866	0.0750212	0.999414	2.53523	1.7093	3.76024	3.73748e-06
	WHR	295	IVW	2.00309	1.46146	2.74547	1.56748e-05	312.934	0.21418	1.8369	0.771169	4.37543	0.170741	312.886	0.202984	0.99985	1.7693	1.08625	2.88183	0.0218823
	WHRadjBMI	323	IVW	1.59923	1.20814	2.11692	0.00103243	352.109	0.119507	0.921006	0.472636	1.79472	0.809123	348.647	0.138424	0.990167	1.40051	0.870801	2.25243	0.164721
Uterine fibroids	BMI	640	IVW	1.17561	1.07477	1.28591	0.000406383	882.637	4.67668e-10	1.23426	0.963042	1.58186	0.0968975	882.401	4.09411e-10	0.999733	1.26445	1.08923	1.46786	0.00204889
	WHR	298	IVW	1.30552	1.13788	1.49786	0.000143453	497.498	2.55177e-12	1.49242	1.01705	2.18999	0.0415986	496.597	2.35838e-12	0.99819	1.37346	1.1195	1.68504	0.00234889
	WHRadjBMI	325	IVW	1.19472	1.05815	1.34892	0.00407102	550.308	5.89543e-14	1.56682	1.17256	2.09365	0.00258869	543.463	1.87924e-13	0.987561	1.28746	1.053	1.57412	0.0137587
P-values testing against null hypothesis of two-sample Mendelian randomisation effect estimate equal to 1 (no effect). SNP = single nucleotide polymorphism, OR = odds ratio, LCI = 95% lower confidence interval, UCI = 95% upper confidence interval, IVW = inverse-variance weighted, PCOS = polycystic ovary syndrome, BMI = body mass index, WHR = waist-to-hip ratio, WHRadjBMI = WHR adjusted for BMI.
