# Supplementary material for: Obesity and risk of female reproductive conditions: A Mendelian randomisation study
Source: PLoS Med. 2022 Feb 1;19(2):e1003679. doi: 10.1371/journal.pmed.1003679 (PMC8806071; doi:10.1371/journal.pmed.1003679)
Supplement: S9 Table — (XLSX) [file pmed.1003679.s015.xlsx]

## Sheet: Sheet1
S9 Table: Two-sample Mendelian randomisation estimates of GIANT 2015 instruments for BMI, WHR, and WHRadjBMI effects on female reproductive conditions.
Outcome	Exposure	Number of SNPs	Method	Inverse-variance weighted						MR-Egger						Q' / Q	Weighted Median
				OR	LCI	UCI	P-value	Cochran's Q	Cochran's Q het. P-value	OR	LCI	UCI	P-value	Cochran's Q'	Cochran's Q' het. P-value		OR	LCI	UCI	P-value
Endometriosis	BMI	37	IVW	0.747534	0.614717	0.909047	0.00355182	44.488	0.156667	0.58742	0.350049	0.985756	0.0517114	43.2862	0.158691	0.972986	0.705434	0.536706	0.927207	0.0123531
	WHR	30	IVW	1.5167	1.02705	2.23978	0.0362415	128.683	1.61503e-14	2.40418	0.730647	7.91093	0.159959	125.787	2.3537e-14	0.977495	1.76172	1.31577	2.35881	0.000143036
	WHRadjBMI	46	IVW	1.43262	1.09401	1.87605	0.00897413	172.11	9.33332e-17	2.02365	0.94114	4.35129	0.0779699	168.687	1.70237e-16	0.980108	1.54572	1.21137	1.97234	0.000461724
Heavy Menstrual Bleeding	BMI	38	IVW	1.08396	0.91266	1.2874	0.358298	39.3211	0.366334	0.665625	0.425742	1.04067	0.0826634	34.0059	0.563737	0.864827	0.971311	0.760118	1.24118	0.815994
	WHR	30	IVW	1.4102	1.15334	1.72428	0.000806457	38.9401	0.102816	1.47262	0.779901	2.78061	0.242702	38.9125	0.0823407	0.99929	1.30249	0.994688	1.70554	0.0546963
	WHRadjBMI	46	IVW	1.31304	1.11005	1.55314	0.00148033	75.0589	0.00326704	1.44788	0.888024	2.36071	0.144973	74.7622	0.00259695	0.996047	1.20233	0.977709	1.47856	0.0807515
Infertility	BMI	38	IVW	1.01207	0.760458	1.34693	0.93444	37.3574	0.452658	0.66853	0.313501	1.42562	0.304265	36.0156	0.467917	0.964082	1.12613	0.729812	1.73766	0.59144
	WHR	30	IVW	1.07666	0.772587	1.50042	0.662663	37.8529	0.125642	1.03305	0.380919	2.80165	0.949516	37.8428	0.101409	0.999734	1.32135	0.836967	2.08606	0.231664
	WHRadjBMI	46	IVW	1.11682	0.882094	1.41402	0.358707	52.38	0.209404	0.754243	0.395211	1.43944	0.396998	50.5072	0.231943	0.964246	1.22543	0.865655	1.73474	0.251617
Miscarriage (sporadic)	BMI	20	IVW	1.06353	0.943808	1.19844	0.312086	32.9823	0.0241535	1.09962	0.823282	1.46871	0.528261	32.8687	0.0173115	0.996555	1.11978	0.967078	1.29659	0.130418
	WHR	10	IVW	0.882427	0.775086	1.00463	0.0587383	10.4222	0.317397	0.792209	0.582282	1.07782	0.176387	9.71849	0.285343	0.932478	0.855542	0.735835	0.994723	0.0424781
	WHRadjBMI	16	IVW	0.937634	0.850915	1.03319	0.193417	17.6682	0.280512	0.784007	0.634328	0.969005	0.040954	14.2581	0.430662	0.806996	0.886678	0.78433	1.00238	0.0546072
Miscarriage (multiple)	BMI	20	IVW	0.780204	0.321731	1.89201	0.582893	20.2881	0.377433	0.292301	0.0357106	2.39256	0.266521	19.2017	0.379504	0.946451	0.842106	0.249781	2.83906	0.781666
	WHR	10	IVW	1.26544	0.219993	7.27905	0.791984	21.4482	0.0108022	0.273196	0.00460535	16.2064	0.550698	19.7928	0.0111489	0.922818	1.94806	0.303768	12.4929	0.481856
	WHRadjBMI	16	IVW	1.19739	0.412974	3.47177	0.740125	24.2754	0.0605611	0.559262	0.0445119	7.02674	0.65956	23.5587	0.0517648	0.970474	1.60026	0.425016	6.02527	0.487008
PCOS	BMI	38	IVW	1.16599	1.0941	1.2426	2.24632e-06	36.2296	0.504967	1.17789	0.992733	1.39758	0.0687234	36.2138	0.458672	0.999563	1.17907	1.06574	1.30446	0.00139956
	WHR	30	IVW	1.04056	0.974165	1.11147	0.237247	28.4113	0.49601	1.1014	0.898848	1.34959	0.359569	28.0747	0.460496	0.98815	1.05938	0.963042	1.16536	0.235676
	WHRadjBMI	46	IVW	1.03635	0.986364	1.08887	0.156883	30.2691	0.954671	1.06175	0.921638	1.22316	0.411114	30.1411	0.944757	0.995769	1.0505	0.976253	1.13038	0.187734
Pre-eclampsia	BMI	38	IVW	2.47407	1.68015	3.64315	4.47427e-06	35.0259	0.561887	3.51542	1.25736	9.82869	0.0218665	34.5034	0.539804	0.985083	3.27479	1.83466	5.84537	5.99793e-05
	WHR	30	IVW	1.42577	0.925726	2.19591	0.107452	34.9074	0.207597	0.814528	0.229914	2.88566	0.752934	33.876	0.204985	0.970454	1.51894	0.866249	2.6634	0.144596
	WHRadjBMI	46	IVW	1.38045	1.01515	1.8772	0.0397924	48.3173	0.340406	1.51758	0.649609	3.5453	0.340551	48.2566	0.304854	0.998745	1.45441	0.941371	2.24705	0.0914528
Uterine fibroids	BMI	38	IVW	1.15095	0.981244	1.35001	0.0841025	51.1091	0.0613083	1.14992	0.747078	1.76997	0.529547	51.1091	0.0489417	0.999999	1.20895	0.970135	1.50654	0.0910351
	WHR	30	IVW	1.64911	1.36638	1.99034	1.85477e-07	53.0081	0.00419929	1.32363	0.752571	2.328	0.338759	51.7944	0.00405073	0.977103	1.59954	1.27003	2.01454	6.5778e-05
	WHRadjBMI	46	IVW	1.4295	1.22493	1.66824	5.76972e-06	98.1155	8.07624e-06	1.45764	0.943559	2.25181	0.0965357	98.0958	5.31972e-06	0.999799	1.45051	1.2147	1.73211	3.98046e-05
P-values testing against null hypothesis of two-sample Mendelian randomisation effect estimate equal to 1 (no effect). SNP = single nucleotide polymorphism, OR = odds ratio, LCI = 95% lower confidence interval, UCI = 95% upper confidence interval, IVW = inverse-variance weighted, PCOS = polycystic ovary syndrome, BMI = body mass index, WHR = waist-to-hip ratio, WHRadjBMI = WHR adjusted for BMI.
