# Supplementary material for: Obesity and risk of female reproductive conditions: A Mendelian randomisation study
Source: PLoS Med. 2022 Feb 1;19(2):e1003679. doi: 10.1371/journal.pmed.1003679 (PMC8806071; doi:10.1371/journal.pmed.1003679)
Supplement: S10 Table — (XLSX) [file pmed.1003679.s016.xlsx]

## Sheet: Sheet1
S10 Table: Two-sample Mendelian randomisation estimates of BMI, WHR, and WHRadjBMI effects on female reproductive conditions from FinnGen only.
Outcome	Exposure	Number of SNPs	Inverse-variance weighted
			OR	LCI	UCI	P-value	Cochran's Q	Cochran's Q het. P-value
Endometriosis	BMI	260	1.01894	0.860149	1.20706	0.82811	316.416	0.00851611
	WHR	187	1.30786	1.07931	1.5848	0.00616521	287.374	2.60492e-06
	WHRadjBMI	242	1.32461	1.13758	1.5424	0.00029483	342.193	1.92394e-05
Heavy menstrual bleeding	BMI	260	1.17165	1.04174	1.31776	0.00824022	287.526	0.10765
	WHR	187	1.19512	1.04796	1.36295	0.00784357	254.093	0.000670844
	WHRadjBMI	242	1.11944	1.00724	1.24415	0.0362712	311.038	0.00156588
Infertility	BMI	260	1.01027	0.85385	1.19535	0.905216	258.968	0.488876
	WHR	187	1.13322	0.953024	1.34749	0.156939	193.895	0.330645
	WHRadjBMI	242	1.23271	1.06973	1.42053	0.00383151	246.404	0.391786
Miscarriage	BMI	260	1.07675	0.898436	1.29045	0.423401	277.956	0.199747
	WHR	187	0.833394	0.698946	0.993704	0.04232	177.217	0.665689
	WHRadjBMI	242	0.936736	0.809601	1.08384	0.379843	242.286	0.464604
PCOS	BMI	260	2.7107	1.54933	4.74261	0.000475686	272.057	0.276427
	WHR	187	1.49199	0.855193	2.60297	0.158806	190.669	0.391823
	WHRadjBMI	242	1.24414	0.786528	1.96799	0.350479	245.461	0.408158
Pre-eclampsia	BMI	260	1.77312	1.4406	2.18241	6.4743e-08	255.739	0.545596
	WHR	187	1.4297	1.13765	1.79671	0.00216771	222.09	0.036223
	WHRadjBMI	242	1.31845	1.09684	1.58485	0.00323552	272.982	0.0767985
Uterine fibroids	BMI	260	1.14695	0.998248	1.31779	0.0529599	422.748	5.35265e-10
	WHR	187	1.19934	1.05135	1.36815	0.00682322	269.13	6.41124e-05
	WHRadjBMI	242	1.08301	0.977516	1.1999	0.127234	309.08	0.00199481
P-values testing against null hypothesis of two-sample Mendelian randomisation effect estimate equal to 1 (no effect). SNP = single nucleotide polymorphism, OR = odds ratio, LCI = 95% lower confidence interval, UCI = 95% upper confidence interval, PCOS = polycystic ovary syndrome, BMI = body mass index, WHR = waist-to-hip ratio, WHRadjBMI = WHR adjusted for BMI.
