# Supplementary material for: Obesity and risk of female reproductive conditions: A Mendelian randomisation study
Source: PLoS Med. 2022 Feb 1;19(2):e1003679. doi: 10.1371/journal.pmed.1003679 (PMC8806071; doi:10.1371/journal.pmed.1003679)
Supplement: S11 Table — (XLSX) [file pmed.1003679.s017.xlsx]

## Sheet: Sheet1
S11 Table: Comparing causal effect of WHR adjusted for BMI on female reproductive conditions using WHRadjBMI GWAS instruments vs multivariable Mendelian randomisation for WHR and BMI in same model.
Outcome	WHRadjBMI GWAS			MVMR for WHR (with BMI in same model)
	Number of SNPs	OR (95% CI)	P-value	Number of SNPs	OR (95% CI)	P-value
Endometriosis	250	1.24 (1.08 - 1.41)	0.00167	222	1.26 (1.09 - 1.46)	0.00208
HMB	251	1.16 (1.04 - 1.28)	0.0052	223	1.30 (1.16 - 1.46)	6.14e-06
Infertility	251	1.21 (1.03 - 1.43)	0.0214	223	1.12 (0.93 - 1.35)	0.222
Miscarriage (sporadic)	250	0.997 (0.953 - 1.04)	0.878	222	1.00 (0.952 - 1.05)	0.952
Miscarriage (multiple)	240	0.978 (0.662 - 1.44)	0.911	216	1.19 (0.757 - 1.86)	0.454
PCOS	251	1.02 (0.987 - 1.06)	0.222	223	1.06 (1.01 - 1.10)	0.0136
Pre-eclampsia	250	1.43 (1.13 - 1.80)	0.00246	223	1.44 (1.10 - 1.88)	0.00725
Uterine fibroids	251	1.17 (1.06 - 1.29)	0.00195	223	1.29 (1.15 - 1.45)	1.08e-05
P-values testing against null hypothesis of two-sample or multivariable Mendelian randomisation effect estimate equal to 1 (no effect). SNP = single nucleotide polymorphism, OR = odds ratio, CI = confidence interval, PCOS = polycystic ovary syndrome, BMI = body mass index, WHR = waist-to-hip ratio, WHRadjBMI = WHR adjusted for BMI, GWAS = genome-wide association study, MVMR = multivariable Mendel…
