# Supplementary material for: Obesity and risk of female reproductive conditions: A Mendelian randomisation study
Source: PLoS Med. 2022 Feb 1;19(2):e1003679. doi: 10.1371/journal.pmed.1003679 (PMC8806071; doi:10.1371/journal.pmed.1003679)
Supplement: S12 Table — (XLSX) [file pmed.1003679.s018.xlsx]

## Sheet: Sheet1
S12 Table: Observational and genetically-predicted causal associations of hip circumference and waist circumference with female reproductive conditions.
Outcome	Exposure	Logistic regression		Mendelian Randomisation
		OR (95% CI)	P-value	Number of SNPs	Inverse-variance weighted			MR-Egger			Q' / Q
					OR (95% CI)	P-value	Cochran's Q het. P-value	OR (95% CI)	P-value	Cochran's Q' het. P-value
Endometriosis	Hip circ.	1.11 (1.09 - 1.13)	1.55971e-19	619	0.937 (0.839 - 1.05)	0.246	0.000234	0.701 (0.526 - 0.934)	0.0156	0.000353	0.993
	Waist circ.	1.12 (1.09 - 1.14)	4.88133e-21	568	0.989 (0.866 - 1.13)	0.874	0.000409	0.834 (0.582 - 1.20)	0.325	0.000413	0.998
HMB	Hip circ.	1.15 (1.14 - 1.17)	2.09595e-71	626	1.12 (1.01 - 1.23)	0.0325	0.00448	0.903 (0.696 - 1.17)	0.445	0.00532	0.995
	Waist circ.	1.19 (1.18 - 1.21)	5.80868e-110	579	1.41 (1.25 - 1.60)	3.43e-08	0.00146	1.19 (0.848 - 1.67)	0.313	0.00149	0.998
Infertility	Hip circ.	0.93 (0.89 - 0.97)	0.001	626	1.01 (0.849 - 1.20)	0.92	0.00128	0.938 (0.598 - 1.47)	0.781	0.00119	1
	Waist circ.	0.91 (0.87 - 0.95)	2.44785e-05	615	1.03 (0.982 - 1.07)	0.696	0.00226	0.867 (0.492 - 1.53)	0.621	0.0021	1
Miscarriage (sporadic)	Hip circ.	1.02 (1.01 - 1.03)	8.27141e-07	570	1.01 (0.960 - 1.06)	0.239	0.0041	0.999 (0.889 - 1.12)	0.984	0.00386	1
	Waist circ.	1.04 (1.03 - 1.05)	1.4688e-21	579	1.16 (1.11 - 1.21)	0.682	0.207	0.975 (0.847 - 1.12)	0.731	0.201	1
Miscarriage (multiple)	Hip circ.			594	1.29 (0.865 - 1.91)	0.213	0.335	0.654 (0.233 - 1.84)	0.42	0.345	0.997
	Waist circ.			550	1.23 (0.756 - 1.99)	0.408	0.312	0.514 (0.136 - 1.94)	0.326	0.321	0.997
PCOS	Hip circ.	1.75 (1.68 - 1.82)	2.95292e-51	626	1.10 (1.06 - 1.14)	1.42e-07	0.0935	1.09 (0.986 - 1.19)	0.0954	0.0896	1
	Waist circ.	1.85 (1.78 - 1.92)	8.94384e-62	579	1.16 (1.11 - 1.21)	1.52e-10	0.0695	1.26 (1.11 - 1.42)	0.000313	0.0737	0.997
Pre-eclampsia	Hip circ.	1.19 (1.15 - 1.24)	1.24429e-16	626	1.40 (1.10 - 1.77)	0.00558	0.00103	1.68 (0.909 - 3.1)	0.099	0.00098	0.999
	Waist circ.	1.22 (1.18 - 1.26)	4.47636e-20	575	1.93 (1.48 - 2.51)	1.19e-06	0.494	2.82 (1.39 - 5.72)	0.004	0.497	0.998
Uterine fibroids	Hip circ.	1.11 (1.10 - 1.13)	5.65808e-46	626	1.12 (1.02 - 1.22)	0.0144	6.95e-09	1.06 (0.844 - 1.34)	0.608	6.17e-09	1
	Waist circ.	1.12 (1.11 - 1.14)	1.33128e-52	576	1.32 (1.12 - 1.47)	1.67e-07	6.15e-06	1.42 (1.07 - 1.88)	0.0158	5.63e-06	1
P-values testing against null hypothesis of logistic regression or two-sample Mendelian randomisation effect estimate equal to 1 (no effect). SNP = single nucleotide polymorphism, OR = odds ratio, CI = confidence interval, circ. = corcumference, PCOS = polycystic ovary syndrome.
