# Supplementary material for: Obesity and risk of female reproductive conditions: A Mendelian randomisation study
Source: PLoS Med. 2022 Feb 1;19(2):e1003679. doi: 10.1371/journal.pmed.1003679 (PMC8806071; doi:10.1371/journal.pmed.1003679)
Supplement: S13 Table — (XLSX) [file pmed.1003679.s019.xlsx]

## Sheet: Sheet1
S13 Table: Two-sample Mendelian randomisation effect estimates of waist-specific WHR and hip-specific WHR on female reproductive conditions.
Outcome	Exposure	Number of SNPs	Inverse-variance weighted			MR-Egger			Q' / Q
			OR (95% CI)	P-value	Cochran's Q het. P-value	OR (95% CI)	P-value	Cochran's Q' het. P-value
Endometriosis	Hip-specific WHR	21	0.897 (0.426 - 1.89)	0.773	1.98e-09	0.800 (0.086 - 7.49)	0.847	9.47e-10	0.999
	Waist-specific WHR	35	0.501 (0.275 - 0.915)	0.0245	6.21e-05	0.050 (7.10E-03 - 0.355)	0.00514	0.000997	0.851
Heavy menstrual bleeding	Hip-specific WHR	21	1.02 (0.638 - 1.63)	0.939	0.0395	1.67 (0.349 - 7.97)	0.529	0.0341	0.978
	Waist-specific WHR	36	1.29 (0.779 - 2.14)	0.323	0.00276	1.37 (0.231 - 8.08)	0.733	0.00197	1
Infertility	Hip-specific WHR	21	0.893 (0.394 - 2.02)	0.786	0.0215	0.843 (0.055 - 12.8)	0.904	0.015	1
	Waist-specific WHR	34	0.725 (0.379 - 1.39)	0.332	0.786	0.192 (0.021 - 1.72)	0.15	0.813	0.941
Miscarriage (sporadic)	Hip-specific WHR	21	1.07 (0.913 - 1.26)	0.386	0.56	0.992 (0.583 - 1.69)	0.978	0.501	0.995
	Waist-specific WHR	36	0.924 (0.783 - 1.09)	0.35	0.911	1.37 (0.772 - 2.43)	0.289	0.937	0.919
Miscarriage (multiple)	Hip-specific WHR	21	1.6 (0.347 - 7.33)	0.548	0.811	0.156 (1.03E-03 - 23.4)	0.476	0.814	0.936
	Waist-specific WHR	32	0.586 (0.111 - 3.1)	0.53	0.452	5.08E-03 (1.90E-05 - 1.36)	0.0739	0.558	0.903
PCOS	Hip-specific WHR	21	1.09 (0.936 - 1.27)	0.267	0.247	0.815 (0.495 - 1.34)	0.433	0.274	0.929
	Waist-specific WHR	35	1.02 (0.885 - 1.18)	0.759	0.487	1.12 (0.675 - 1.85)	0.67	0.444	0.996
Pre-eclampsia	Hip-specific WHR	21	2.04 (0.878 - 4.74)	0.098	0.966	2.87 (0.189 - 43.78)	0.457	0.952	0.993
	Waist-specific WHR	34	1.63 (0.666 - 4.01)	0.284	0.411	2.93 (0.137 - 62.75)	0.496	0.371	0.995
Uterine fibroids	Hip-specific WHR	21	0.898 (0.456 - 1.77)	0.756	2.14474e-13	0.98 (0.102 - 9.43)	0.986	9.07e-14	1
	Waist-specific WHR	35	1.29 (0.882 - 1.9)	0.187	0.0207	4.73 (1.36 - 16.4)	0.0199	0.0606	0.879
P-values testing against null hypothesis of two-sample Mendelian randomisation effect estimate equal to 1 (no effect). SNP = single nucleotide polymorphism, OR = odds ratio, CI = confidence interval, PCOS = polycystic ovary syndrome, WHR = waist-to-hip ratio.
