# Supplementary material for: Obesity and risk of female reproductive conditions: A Mendelian randomisation study
Source: PLoS Med. 2022 Feb 1;19(2):e1003679. doi: 10.1371/journal.pmed.1003679 (PMC8806071; doi:10.1371/journal.pmed.1003679)
Supplement: S14 Table — (XLSX) [file pmed.1003679.s020.xlsx]

## Sheet: Sheet1
S14 Table: Power calculations for all two-sample Mendelian randomisation analyses.
Exposure	Outcome	Outcome Sample Size	Proportion of Cases	Exposure R2	Power to detect OR < 0.9 or > 1.1
BMI	Endometriosis	462393	0.0264	0.035	0.53
	Heavy menstrual bleeding	220759	0.044		0.43
	Infertility	421223	0.012		0.26
	Miscarriage (sporadic)	224169	0.223		0.95
	Miscarriage (multiple)	150965	0.005		0.08
	PCOS	170648	0.0065		0.09
	Pre-eclampsia	480373	0.0056		0.16
	Uterine fibroids	456551	0.048		0.77
WHR	Endometriosis	462393	0.0264	0.04	0.59
	Heavy menstrual bleeding	220759	0.044		0.48
	Infertility	421223	0.012		0.29
	Miscarriage (sporadic)	224169	0.223		0.97
	Miscarriage (multiple)	150965	0.005		0.09
	PCOS	170648	0.0065		0.1
	Pre-eclampsia	480373	0.0056		0.18
	Uterine fibroids	456551	0.048		0.82
WHRadjBMI	Endometriosis	462393	0.0264	0.036	0.54
	Heavy menstrual bleeding	220759	0.044		0.43
	Infertility	421223	0.012		0.27
	Miscarriage (sporadic)	224169	0.223		0.96
	Miscarriage (multiple)	150965	0.005		0.08
	PCOS	170648	0.0065		0.09
	Pre-eclampsia	480373	0.0056		0.16
	Uterine fibroids	456551	0.048		0.77
Predicted VAT mass	Endometriosis	462393	0.0264	0.373	1
	Heavy menstrual bleeding	220759	0.044		1
	Infertility	421223	0.012		0.99
	Miscarriage (sporadic)	224169	0.223		1
	Miscarriage (multiple)	150965	0.005		0.39
	PCOS	170648	0.0065		0.53
	Pre-eclampsia	480373	0.0056		0.88
	Uterine fibroids	456551	0.048		1
Hip or waist-specific WHR	Endometriosis	462393	0.0264	0.004	0.11
	Heavy menstrual bleeding	220759	0.044		0.09
	Infertility	421223	0.012		0.07
	Miscarriage (sporadic)	224169	0.223		0.23
	Miscarriage (multiple)	150965	0.005		0.05
	PCOS	170648	0.0065		0.06
	Pre-eclampsia	480373	0.0056		0.06
	Uterine fibroids	456551	0.048		0.15
WC or HC	Endometriosis	462393	0.0264	0.03	0.47
	Heavy menstrual bleeding	220759	0.044		0.38
	Infertility	421223	0.012		0.23
	Miscarriage (sporadic)	224169	0.223		0.92
	Miscarriage (multiple)	150965	0.005		0.08
	PCOS	170648	0.0065		0.09
	Pre-eclampsia	480373	0.0056		0.15
	Uterine fibroids	456551	0.048		0.7
R2 = proportion of variance explained, OR = odds ratio, PCOS = polycystic ovary syndrome, BMI = body mass index, WHR = waist-to-hip ratio, WHRadjBMI = WHR adjusted for BMI, VAT = visceral adipose tissue, WC = waist circumference, HC = hip circumference.
