# Supplementary material for: Obesity and risk of female reproductive conditions: A Mendelian randomisation study
Source: PLoS Med. 2022 Feb 1;19(2):e1003679. doi: 10.1371/journal.pmed.1003679 (PMC8806071; doi:10.1371/journal.pmed.1003679)
Supplement: S15 Table — (XLSX) [file pmed.1003679.s021.xlsx]

## Sheet: Sheet1
S15 Table: Reciprocal Mendelian randomisation for effect of female reproductive conditions on BMI, WHR, and WHRadjBMI.
Outcome	Exposure	Number of SNPs	Inverse-variance weighted
			β	S.E.	P-value	Cochran's Q	Cochran's Q het. P-value
BMI	Endometriosis	16	0.0111026	0.01994	0.577663	21.7613	0.114216
WHR			0.0119373	0.0582542	0.837636	176.368	1.28214e-29
WHRadjBMI			0.0129842	0.0628654	0.836369	203.806	3.57641e-35
BMI	PCOS	14	-0.0102587	0.0136763	0.453189	55.831	1.28373e-07
WHR			0.00299992	0.0145799	0.83698	59.7943	2.46082e-08
WHRadjBMI			0.0108125	0.0129213	0.402708	46.9643	4.72843e-06
BMI	Uterine fibroids	29	-0.0712877	0.0286178	0.0127374	67.7818	4.71484e-06
WHR			-0.0522012	0.0585103	0.372301	273.963	2.80518e-44
WHRadjBMI			-0.0195275	0.0669918	0.770677	358.305	2.55053e-61
P-values testing against null hypothesis of two-sample Mendelian randomisation effect estimate equal to 1 (no effect). SNP = single nucleotide polymorphism, S.E. = standard error, PCOS = polycystic ovary syndrome, BMI = body mass index, WHR = waist-to-hip ratio, WHRadjBMI = WHR adjusted for BMI.
