# Supplementary material for: Obesity and risk of female reproductive conditions: A Mendelian randomisation study
Source: PLoS Med. 2022 Feb 1;19(2):e1003679. doi: 10.1371/journal.pmed.1003679 (PMC8806071; doi:10.1371/journal.pmed.1003679)
Supplement: S16 Table — (XLSX) [file pmed.1003679.s022.xlsx]

## Sheet: Sheet1
S16 Table: Multivariable Mendelian randomisation effect estimates of obesity-related traits on female reproductive conditions, adjusted for metabolic hormones.
Exposure	Adjusted for	Outcome	OR	LCI	UCI	P-value
BMI	Unadjusted	Endometriosis	1.03774	0.901616	1.19441	0.605599
	Leptin		1.15952	0.989891	1.35821	0.0666399
	Insulin (fasting)		1.14213	0.980717	1.33011	0.0873527
	Insulin sensitivity		1.16154	0.99364	1.3578	0.0601212
BMI	Unadjusted	Uterine fibroids	1.20863	1.07971	1.35295	0.000992707
	Leptin		0.903273	0.470138	1.73545	0.760102
	Insulin (fasting)		1.52603	0.95514	2.43815	0.0770588
	Insulin sensitivity		1.29908	0.874644	1.92948	0.19484
BMI	Unadjusted	PCOS	1.13288	1.08251	1.1856	7.60488e-08
	Leptin		1.04049	0.986867	1.09702	0.141485
	Insulin (fasting)		1.03645	0.984262	1.0914	0.174404
	Insulin sensitivity		1.03808	0.984306	1.09478	0.168485
BMI	Unadjusted	Pre-eclampsia	2.09028	1.60308	2.72554	5.16339e-08
	Leptin		1.09767	0.940643	1.28092	0.236755
	Insulin (fasting)		3.56654	1.41196	9.00886	0.00715127
	Insulin sensitivity		0.877265	0.720727	1.0678	0.191619
WHR	Unadjusted	Endometriosis	1.24278	1.05322	1.46647	0.0100528
	Leptin		1.13806	0.944597	1.37115	0.173694
	Insulin (fasting)		1.0729	0.889317	1.29437	0.462417
	Insulin sensitivity		1.07664	0.893813	1.29687	0.436727
WHR	Unadjusted	Uterine fibroids	1.24349	1.09761	1.40876	0.000619528
	Leptin		0.973464	0.934048	1.01454	0.202192
	Insulin (fasting)		1.02189	0.773515	1.35002	0.878851
	Insulin sensitivity		1.07757	0.920796	1.26103	0.351692
WHR	Unadjusted	PCOS	1.06633	1.02034	1.11439	0.00429861
	Leptin		0.99046	0.938105	1.04574	0.729367
	Insulin (fasting)		0.984941	0.934541	1.03806	0.571257
	Insulin sensitivity		0.984885	0.931599	1.04122	0.591493
WHR	Unadjusted	Pre-eclampsia	1.56612	1.16545	2.10454	0.00292441
	Leptin		1.13356	0.971505	1.32265	0.111222
	Insulin (fasting)		0.984885	0.931599	1.04122	0.591493
	Insulin sensitivity		0.899085	0.643611	1.25597	0.532809
WHRadjBMI	Unadjusted	Endometriosis	1.23784	1.08362	1.41399	0.00167192
	Leptin		1.11699	0.954961	1.30651	0.166464
	Insulin (fasting)		1.07199	0.921853	1.24658	0.366514
	Insulin sensitivity		1.07757	0.920796	1.26103	0.351692
WHRadjBMI	Unadjusted	Uterine fibroids	1.17048	1.05951	1.29308	0.00195161
	Leptin		1.11676	0.983871	1.2676	0.0875555
	Insulin (fasting)		0.980367	0.937954	1.0247	0.379558
	Insulin sensitivity		0.947495	0.701925	1.27898	0.724559
WHRadjBMI	Unadjusted	PCOS	1.02212	0.986812	1.05869	0.222547
	Leptin		0.858741	0.603666	1.2216	0.397057
	Insulin (fasting)		1.0729	0.889317	1.29437	0.462417
	Insulin sensitivity		1.10982	0.961219	1.28139	0.155404
WHRadjBMI	Unadjusted	Pre-eclampsia	1.4303	1.13457	1.8031	0.00245866
	Leptin		1.11699	0.954961	1.30651	0.166464
	Insulin (fasting)		1.11179	0.978604	1.2631	0.103574
	Insulin sensitivity		0.984255	0.942593	1.02776	0.472027
P-values testing against null hypothesis of multivariable or two-sample (for unadjusted) Mendelian randomisation effect estimate equal to 1 (no effect). OR = odds ratio, LCI = 95% lower confidence interval, UCI = 95% upper confidence interval, PCOS = polycystic ovary syndrome, BMI = body mass index, WHR = waist-to-hip ratio, WHRadjBMI = WHR adjusted for BMI.
