# Supplementary material for: Obesity and risk of female reproductive conditions: A Mendelian randomisation study
Source: PLoS Med. 2022 Feb 1;19(2):e1003679. doi: 10.1371/journal.pmed.1003679 (PMC8806071; doi:10.1371/journal.pmed.1003679)
Supplement: S18 Table — (XLSX) [file pmed.1003679.s024.xlsx]

## Sheet: Sheet1
S18 Table: Step 1 of mediation Mendelian randomisation – two-sample Mendelian randomisation effect estimates of obesity-related exposures on metabolic hormones.
Mediator	Exposure	Number of SNPs	Beta (S.E.)	P-value
Leptin	BMI	212	0.42 (0.03)	1.19e-55
	WHR	134	-0.24 (0.11)	0.5941
	WHRadjBMI	168	-0.21 (0.07)	0.00800196
Fasting insulin	BMI	246	0.14 (0.01)	8.05e-24
	WHR	170	0.18 (0.05)	1.89e-15
	WHRadjBMI	210	0.14 (0.04)	6.86e-08
Insulin sensitivity	BMI	210	-0.26 (0.07)	2.95e-08
	WHR	134	-0.43 (0.18)	5.23e-06
	WHRadjBMI	168	-0.17 (0.04)	0.00015396
P-values testing against null hypothesis of two-sample Mendelian randomisation effect estimate equal to 0 (no effect). SNP = single nucleotide polymorphism, S.E. = standard error, BMI = body mass index, WHR = waist-to-hip ratio, WHRadjBMI = WHR adjusted for BMI.
