# Supplementary material for: Obesity and risk of female reproductive conditions: A Mendelian randomisation study
Source: PLoS Med. 2022 Feb 1;19(2):e1003679. doi: 10.1371/journal.pmed.1003679 (PMC8806071; doi:10.1371/journal.pmed.1003679)
Supplement: S19 Table — (XLSX) [file pmed.1003679.s025.xlsx]

## Sheet: Sheet1
S19 Table: Reciprocal Mendelian randomisation for step 1 of mediation – two-sample Mendelian randomisation effect estimates of metabolic hormones on obesity-related traits.
Outcome	Exposure	Number of SNPs	Beta (S.E.)	P-value
BMI	Fasting insulin	13	0.37 (0.51)	0.589352
	Insulin sensitivity	5	0.03 (0.02)	0.369216
	Leptin	8	0 (0.24)	0.143363
WHR	Fasting insulin	13	-0.49 (0.82)	0.369216
	Insulin sensitivity	5	-0.08 (0.17)	0.801941
	Leptin	8	-0.19 (0.84)	0.843445
WHRadjBMI	Fasting insulin	13	-0.87 (1.09)	0.589352
	Insulin sensitivity	5	-0.12 (0.21)	0.763609
	Leptin	8	-0.2 (1.01)	0.801941
P-values testing against null hypothesis of two-sample Mendelian randomisation effect estimate equal to 0 (no effect). SNP = single nucleotide polymorphism, S.E. = standard error, BMI = body mass index, WHR = waist-to-hip ratio, WHRadjBMI = WHR adjusted for BMI.
